# Supplementary material for: Spillover of West Caucasian Bat Lyssavirus (WCBV) in a Domestic Cat and Westward Expansion in the Palearctic Region
Source: Viruses. 2021 Oct 14;13(10):2064. doi: 10.3390/v13102064 (PMC8540014; doi:10.3390/v13102064)
Supplement: Supplementary file 1 [file viruses-13-02064-s001.zip]

Archive with 1 entries (1 files):
- viruses-1356584-supplementary.pdf
